# Supplementary material for: Revised Annotation and Characterization of Novel Aedes albopictus miRNAs and Their Potential Functions in Dengue Virus Infection
Source: Biology (Basel). 2022 Oct 19;11(10):1536. doi: 10.3390/biology11101536 (PMC9598099; doi:10.3390/biology11101536)
Supplement: Supplementary file 1 [file biology-11-01536-s001.zip]

Archive with 4 entries (4 files):
- Supplemental Info.xlsx
- __MACOSX/._Supplemental Info.xlsx
- Supplementary.pdf
- __MACOSX/._Supplementary.pdf
