# Supplementary material for: Revised Annotation and Characterization of Novel Aedes albopictus miRNAs and Their Potential Functions in Dengue Virus Infection
Source: Biology (Basel). 2022 Oct 19;11(10):1536. doi: 10.3390/biology11101536 (PMC9598099; doi:10.3390/biology11101536)
Supplement: Supplementary file 1 [file biology-11-01536-s001.zip › Supplemental Info.xlsx]

## Sheet: known miRNA (Batz et al 2017)
known miRNA	example miRBase miRNA with the same seed	consensus mature sequence	consensus star sequence	consensus precursor sequence	Scaffold	Start	End	Strand
aal-miR-276-5p-1	api-miR-276	uaggaacuucauaccgugcucu	agcgagguauagaguuccuacg	agcgagguauagaguuccuacguugcgugugcgaaauugguaggaacuucauaccgugcucu	MNAF02001506.1	2487430	2487492	-
aal-miR-276-5p-1	api-miR-276	uaggaacuucauaccgugcucu	agcgagguauagaguuccuacg	agcgagguauagaguuccuacguugcgugugcgaaauugguaggaacuucauaccgugcucu	MNAF02000996.1	6441226	6441288	-
aal-miR-276-5p-2	api-miR-276	uaggaacuucauaccgugcucu	agcgagguauagaguuccua	agcgagguauagaguuccuauguguucgcguugagauauuccauaggaacuucauaccgugcucu	MNAF02000997.1	320239	320304	-
aal-miR-184-3p	api-miR-184a	uggacggagaacugauaagggc	ccuuaucauucuuucgccccgu	ccuuaucauucuuucgccccguguacuauuguuugcgacuggacggagaacugauaagggc	MNAF02001051.1	105871	105932	+
aal-miR-184-3p	api-miR-184a	uggacggagaacugauaagggc	ccuuaucauucuuucgccccgu	ccuuaucauucuuucgccccguguacuauuguuugcgacuggacggagaacugauaagggc	MNAF02000288.1	5531393	5531454	+
aal-miR-1-5p	api-miR-1	uggaauguaaagaaguauggag	ccaugcuuccuugcauucaaua	ccaugcuuccuugcauucaauagugauuuugaaaccguauggaauguaaagaaguauggag	MNAF02001261.1	46272	46333	+
aal-miR-1-5p	api-miR-1	uggaauguaaagaaguauggag	ccaugcuuccuugcauucaaua	ccaugcuuccuugcauucaauagugauuuugaaaccguauggaauguaaagaaguauggag	MNAF02000155.1	14347	14408	+
aal-bantam-5p	api-bantam	ugagaucauuuugaaagcugau	ccgguuuucauuuucgaucugacu	ccgguuuucauuuucgaucugacuuauuugauuuaacaagagugagaucauuuugaaagcugau	MNAF02001312.1	2135227	2135291	-
aal-miR-8-5p-1	api-miR-8	uaauacugucagguaaagauguc	caucuuaccgggcagcauuaga	caucuuaccgggcagcauuagauauuuuugaaauacuucuaauacugucagguaaagauguc	MNAF02001309.1	2607087	2607149	-
aal-miR-8-5p-1	api-miR-8	uaauacugucagguaaagauguc	caucuuaccgggcagcauuaga	caucuuaccgggcagcauuagauauuuuugaaauacuucuaauacugucagguaaagauguc	MNAF02000490.1	206175	206237	-
aal-miR-2945-5p	api-miR-279a	ugacuagaggcagacucguuu	agcggguccguuucuagugucaug	agcggguccguuucuagugucaugugcuauuuuuggauaucaugacuagaggcagacucguuu	MNAF02000079.1	114519	114582	-
aal-miR-2945-5p	api-miR-279a	ugacuagaggcagacucguuu	agcggguccguuucuagugucaug	agcggguccguuucuagugucaugugcuauuuuuggauaucaugacuagaggcagacucguuu	MNAF02001009.1	96900	96963	-
aal-miR-100-5p	api-miR-100	aacccguagauccgaacuugug	caagaacggauguaugggauu	aacccguagauccgaacuugugcugccguuucacauguuacaagaacggauguaugggauu	MNAF02001007.1	1134469	1134530	-
aal-miR-100-5p	api-miR-100	aacccguagauccgaacuugug	caagaacggauguaugggauu	aacccguagauccgaacuugugcugccguuucacauguuacaagaacggauguaugggauu	MNAF02000044.1	78648	78709	+
aal-miR-275-5p	api-miR-306	ucagguaccugaaguagcgcgc	cgcgcuaagcaggaaccgagacu	cgcgcuaagcaggaaccgagacuuugucauucgcuagcagucagguaccugaaguagcgcgc	MNAF02000290.1	923511	923573	-
aal-miR-275-5p	api-miR-306	ucagguaccugaaguagcgcgc	cgcgcuaagcaggaaccgagacu	cgcgcuaagcaggaaccgagacuuugucauucgcuagcagucagguaccugaaguagcgcgc	MNAF02000968.1	2165155	2165217	+
aal-miR-14-5p	api-miR-3027	ucagucuuuuucucucuccuau	gggagcgagauuaaggcuugcu	gggagcgagauuaaggcuugcuggucauuuauuacacgcgaagucagucuuuuucucucuccuau	MNAF02000316.1	3085421	3085486	+
aal-miR-14-5p	api-miR-3027	ucagucuuuuucucucuccuau	gggagcgagauuaaggcuugcu	gggagcgagauuaaggcuugcuggucauuuauuacacgcgaagucagucuuuuucucucuccuau	MNAF02000914.1	1182184	1182249	+
aal-miR-13-5p-1	api-miR-2a	uaucacagccauuuugacgagu	ucguaaaaaugguugugcugug	ucguaaaaaugguugugcuguguugauaccuucgauauucauaucacagccauuuugacgagu	MNAF02000232.1	3921209	3921272	+
aal-miR-13-5p-1	api-miR-2a	uaucacagccauuuugacgagu	ucguaaaaaugguugugcugug	ucguaaaaaugguugugcuguguugauaccuucgauauucauaucacagccauuuugacgagu	MNAF02001857.1	1430465	1430528	+
aal-miR-263a-5p	api-miR-263a	aauggcacuggaagaauucacggg	cguguucuggcaguggcauccc	aauggcacuggaagaauucacggguauauuuugaaauccccguguucuggcaguggcauccc	MNAF02000916.1	3594855	3594917	-
aal-miR-263a-5p	api-miR-263a	aauggcacuggaagaauucacggg	cguguucuggcaguggcauccc	aauggcacuggaagaauucacggguauauuuugaaauccccguguucuggcaguggcauccc	MNAF02000043.1	1157771	1157833	-
aal-miR-281-5p	aae-miR-281-5p	aagagagcuauccgucgacagu	ugucauggaauugcucucuuu	aagagagcuauccgucgacaguagggauaugauucacugucauggaauugcucucuuu	MNAF02000916.1	19885340	19885398	-
aal-miR-281-5p	aae-miR-281-5p	aagagagcuauccgucgacagu	ugucauggaauugcucucuuu	aagagagcuauccgucgacaguagggauaugauucacugucauggaauugcucucuuu	MNAF02001249.1	4511804	4511862	-
aal-miR-11-5p-1	api-miR-2a	caucacagucugaguucuugcu	caagaacuccggcugugaccugug	caagaacuccggcugugaccuguguacacguuauccaaaucacaucacagucugaguucuugcu	MNAF02001676.1	723872	723936	+
aal-miR-11-5p-1	api-miR-2a	caucacagucugaguucuugcu	caagaacuccggcugugaccugug	caagaacuccggcugugaccuguguacacuuuauccaaaucacaucacagucugaguucuugcu	MNAF02001251.1	9989603	9989667	+
aal-miR-305-5p	aae-miR-305-5p	auuguacuucaucaggugcucugg	cggcacauguuggaguacacuua	auuguacuucaucaggugcucugguuauuuucgauacccggcacauguuggaguacacuua	MNAF02000968.1	2178173	2178234	+
aal-miR-305-5p	aae-miR-305-5p	auuguacuucaucaggugcucugg	cggcacauguuggaguacacuua	auuguacuucaucaggugcucugguuguuuucgauacccggcacauguuggaguacacuua	MNAF02000290.1	910306	910367	-
aal-miR-2941-5p	aae-miR-2946	uaguacggcuagaacuccacgga	cgugguguuuagacguauuaca	cgugguguuuagacguauuacaugaccuuuugugcauaacuguaguacggcuagaacuccacgga	MNAF02000345.1	114342	114407	-
aal-miR-2941-5p	aae-miR-2946	uaguacggcuagaacuccacgga	cgugguguuuagacguauuaca	cgugguguuuagacguauuacaugaccuuuugugcauaacuguaguacggcuagaacuccacgga	MNAF02001480.1	1801349	1801414	-
aal-miR-2c-5p	mse-miR-2b	ucacagccagcuuugaugagc	gcaucaaauuugguuguuuua	gcaucaaauuugguuguuuuaguacaacccaucggaaaccccuaucacagccagcuuugaugagc	MNAF02000232.1	3920843	3920908	+
aal-miR-2c-5p	mse-miR-2b	ucacagccagcuuugaugagc	gcaucaaauuugguuguuuua	gcaucaaauuugguuguuuuaguacaacccaucagaaaccccuaucacagccagcuuugaugagc	MNAF02001857.1	1430120	1430185	+
aal-novel-10-5p	aae-miR-2946	uaguacggcuagaacuccacgga	cgugaagcucugcugcauuaca	cgugaagcucugcugcauuacaugaucaguuaggguuuguaguacggcuagaacuccacgga	MNAF02000345.1	114654	114716	-
aal-novel-10-5p	aae-miR-2946	uaguacggcuagaacuccacgga	cgugaagcucugcugcauuaca	cgugaagcucugcugcauuacaugaucaguuaggguuuguaguacggcuagaacuccacgga	MNAF02001480.1	1801664	1801726	-
aal-miR-71-5p-1	api-miR-71	agaaagacauggguagugagaua	ucucacuaccuugucuuucaug	agaaagacauggguagugagauaguuucacccuauugcacugggaucucacuaccuugucuuucaug	MNAF02000232.1	3920616	3920683	+
aal-miR-71-5p-1	api-miR-71	agaaagacauggguagugagaua	ucucacuaccuugucuuucaug	agaaagacauggguagugagauaguuucacccuauugcacugggaucucacuaccuugucuuucaug	MNAF02001857.1	1429886	1429953	+
aal-miR-277-5p	api-miR-277	uaaaugcacuaucugguacgaca	cgugucagaagugcauuuaca	cgugucagaagugcauuuacauagguauuucccguuuagcaguauuuguaaaugcacuaucugguacgaca	MNAF02000405.1	805839	805910	+
aal-miR-277-5p	api-miR-277	uaaaugcacuaucugguacgaca	cgugucagaagugcauuuaca	cgugucagaagugcauuuacauagguauuucccguuuagcaguauuuguaaaugcacuaucugguacgaca	MNAF02002091.1	1117205	1117276	+
aal-let-7-5p-1	api-let-7	ugagguaguugguuguauagu	cuaugcaaucugcuagcuugac	ugagguaguugguuguauaguaguguauaauucaauaucuacuaugcaaucugcuagcuugac	MNAF02000044.1	98314	98377	+
aal-let-7-5p-1	api-let-7	ugagguaguugguuguauagu	cuaugcaaucugcuagcuugac	ugagguaguugguuguauaguaguguauaauccaauaucuacuaugcaaucugcuagcuugac	MNAF02001007.1	1121841	1121904	-
aal-miR-9a-5p	api-miR-9a	ucuuugguuaucuagcuguau	uaaagcuagcauaccgaaguua	ucuuugguuaucuagcuguaugagugaauuuagaacaucauaaagcuagcauaccgaaguua	MNAF02001857.1	265759	265821	-
aal-miR-9a-5p	api-miR-9a	ucuuugguuaucuagcuguau	uaaagcuagcauaccgaaguua	ucuuugguuaucuagcuguaugagugaauuuagaacaucauaaagcuagcauaccgaaguua	MNAF02000232.1	2907222	2907284	-
aal-novel-1-5p	aae-miR-2944b-5p	gaaggaacucauggugugauau	uaucacagcaguaguuaccu	gaaggaacucauggugugauauaagauaugauuauaucacagcaguaguuaccu	MNAF02001261.1	2970923	2970977	+
aal-novel-1-5p	aae-miR-2944b-5p	gaaggaacucauggugugauau	uaucacagcaguaguuaccu	gaaggaacucauggugugauauaagauaugauuauaucacagcaguaguuaccu	MNAF02001999.1	633460	633514	-
aal-miR-10-5p	api-miR-10	acccuguagauccgaauuuguu	caaauucgguucuagagagguuu	acccuguagauccgaauuuguuugaauauuuaacaagcgacaaauucgguucuagagagguuu	MNAF02002279.1	258125	258188	-
aal-miR-10-5p	api-miR-10	acccuguagauccgaauuuguu	caaauucgguucuagagagguuu	acccuguagauccgaauuuguuugaauauuuaacaagcgacaaauucgguucuagagagguuu	MNAF02001955.1	2601870	2601933	+
aal-miR-33-5p	-	caauucuucugcaaugcaagc	gugcauuguaguugcauugca	gugcauuguaguugcauugcacuuucgcguucgauaccaaucggugcaauucuucugcaaugcaagc	MNAF02000161.1	676142	676209	-
aal-miR-33-5p	-	caauucuucugcaaugcaagc	gugcauuguaguugcauugca	gugcauuguaguugcauugcacuuucgcguucgauaccaaucggugcaauucuucugcaaugcaagc	MNAF02001259.1	262488	262555	-
aal-miR-999-5p	aae-miR-999	uguuaacuguaagacugugucu	acgcggucgugcaggaaauuauu	acgcggucgugcaggaaauuauuuggcauuagauucaaauguuaacuguaagacugugucu	MNAF02000491.1	2311064	2311125	-
aal-miR-999-5p	aae-miR-999	uguuaacuguaagacugugucu	acgcggucgugcaggaaauuauu	acgcggucgugcaggaaauuauuuggcauuagauucaaauguuaacuguaagacugugucu	MNAF02001118.1	380053	380114	+
aal-miR-252-5p-1	api-miR-252a	cuaaguacuagugccgcagga	ccugcugcccaagugcuuaucg	cuaaguacuagugccgcaggagagauuugaaccccugcugcccaagugcuuaucg	MNAF02001346.1	805152	805207	-
aal-miR-252-5p-1	api-miR-252a	cuaaguacuagugccgcagga	ccugcugcccaagugcuuaucg	cuaaguacuagugccgcaggagagauuugaaccccugcugcccaagugcuuaucg	MNAF02001090.1	2659121	2659176	+
aal-miR-996-3p-1	api-miR-279a	ugacuagauuacaugcuc	gcauguaucuggugcacg	gcauguaucuggugcacgguuuuccaguuguaauaucgcuucgugacuagauuacaugcuc	MNAF02001669.1	1081651	1081712	-
aal-miR-996-3p-1	api-miR-279a	ugacuagauuacaugcuc	gcauguaucuggugcacg	gcauguaucuggugcacgguuuuccaguuguaauaucgcuucgugacuagauuacaugcuc	MNAF02001205.1	7908997	7909058	-
aal-miR-190-5p	api-miR-190	agauauguuugauauucuugguug	cccaggaaucaaacauauuauu	agauauguuugauauucuugguuguuaaauuuuauauuaucacccaggaaucaaacauauuauu	MNAF02000053.1	2514811	2514875	+
aal-miR-190-5p	api-miR-190	agauauguuugauauucuugguug	cccaggaaucaaacauauuauu	agauauguuugauauucuugguuguuaaauuuuauauuaucacccaggaaucaaacauauuauu	MNAF02000921.1	5172600	5172664	-
aal-miR-2944b-5p	aae-miR-2944b-5p	gaaggaacucccggugugauau	uaucacagcaguaguuaccu	gaaggaacucccggugugauauucgcaguuucaguuggauagcauaucacagcaguaguuaccu	MNAF02001134.1	284982	285046	+
aal-miR-2944b-5p	aae-miR-2944b-5p	gaaggaacucccggugugauau	uaucacagcaguaguuaccu	gaaggaacucccggugugauauucgcaguuucaauuggauagcauaucacagcaguaguuaccu	MNAF02000401.1	1166134	1166198	-
aal-miR-2796-5p	api-miR-2796	guaggccggcggaaacuacuug	agggguuucuuucggccuccag	agggguuucuuucggccuccagcggcauuagaaaguuguaggccggcggaaacuacuug	MNAF02000468.1	1204568	1204627	+
aal-miR-308-5p	aae-miR-308-5p	cgcgguauauucuuguggcuug	aaucacaggaguauacugu	cgcgguauauucuuguggcuugaugcauuugaaaaaucucaaaucacaggaguauacugu	MNAF02000215.1	4901385	4901445	+
aal-miR-308-5p	aae-miR-308-5p	cgcgguauauucuuguggcuug	aaucacaggaguauacugu	cgcgguauauucuuguggcuugaugcauuugaaaaaucucaaaucacaggaguauacugu	MNAF02001228.1	759530	759590	+
aal-miR-970-5p	aae-miR-970	ucauaagacacacgcggcuau	agcuugcguuugucuuagcuggua	agcuugcguuugucuuagcugguauugaaugugauagguaucauaagacacacgcggcuau	MNAF02001975.1	618121	618182	-
aal-miR-970-5p	aae-miR-970	ucauaagacacacgcggcuau	agcuugcguuugucuuagcuggua	agcuugcguuugucuuagcugguauugaaugugauagguaucauaagacacacgcggcuau	MNAF02002000.1	596170	596231	-
aal-miR-9c-5p	api-miR-9a	ucuuugguauucuagcuguaga	uaaagcuuuaguaccagagguc	ucuuugguauucuagcuguagaauguugagcuugcgaauaugguaucuucuaaagcuuuaguaccagagguc	MNAF02000148.1	2006172	2006244	-
aal-miR-9c-5p	api-miR-9a	ucuuugguauucuagcuguaga	uaaagcuuuaguaccagagguc	ucuuugguauucuagcuguagaauguugagcuugcgaauaugguaucuucuaaagcuuuaguaccagagguc	MNAF02001031.1	1909127	1909199	-
aal-miR-998-5p	api-miR-29	uagcaccaugagauucagcuc	acugaacucucgugggucugca	acugaacucucgugggucugcaguugauguuacgaaagcuuguagcaccaugagauucagcuc	MNAF02001251.1	9993332	9993395	+
aal-miR-998-5p	api-miR-29	uagcaccaugagauucagcuc	acugaacucucgugggucugca	acugaacucucgugggucugcaguugauguuacaaaaucuuguagcaccaugagauucagcuc	MNAF02001676.1	726806	726869	+
aal-miR-87-5p	api-miR-87a	gugagcaaauuuucaggugugu	cagccugaaauuugcuaaaccu	cagccugaaauuugcuaaaccuguguguauuugauucgaacaaucaaggugagcaaauuuucaggugugu	MNAF02000315.1	1333139	1333209	+
aal-miR-87-5p	api-miR-87a	gugagcaaauuuucaggugugu	cagccugaaauuugcuaaaccu	cagccugaaauuugcuaaaccuguguguauuugauucgaacaaucaaggugagcaaauuuucaggugugu	MNAF02001257.1	1511979	1512049	+
aal-miR-iab-4-1-5p-1	api-miR-iab-4	acguauacugaauguaucc	uauaccuucaguauacguaaca	acguauacugaauguauccugagugcuaucuauccgguauaccuucaguauacguaaca	MNAF02001955.1	1271311	1271370	-
aal-miR-iab-4-1-5p-1	api-miR-iab-4	acguauacugaauguaucc	uauaccuucaguauacguaaca	acguauacugaauguauccugagugcuaucuauccgguauaccuucaguauacguaaca	MNAF02000405.1	2440455	2440514	-
aal-miR-125-5p	aae-miR-125-5p	ucccugagacccuaacuuguga	acaaguuuugaucuccgguau	ucccugagacccuaacuugugacuauaguugaaguuucacaaguuuugaucuccgguau	MNAF02000044.1	98600	98659	+
aal-miR-125-5p	aae-miR-125-5p	ucccugagacccuaacuuguga	acaaguuuugaucuccgguau	ucccugagacccuaacuugugacuauaguugaaguuucacaaguuuugaucuccgguau	MNAF02001007.1	1121558	1121617	-
aal-miR-79-5p	aae-miR-79-3p	uaaagcuagauuaccaaagcau	gcuuuggcgcuuuagcuguauga	gcuuuggcgcuuuagcuguaugauagaauauaauauuucauaaagcuagauuaccaaagcau	MNAF02001031.1	1885068	1885130	-
aal-miR-79-5p	aae-miR-79-3p	uaaagcuagauuaccaaagcau	gcuuuggcgcuuuagcuguauga	gcuuuggcgcuuuagcuguaugauagaauuuaauauuucauaaagcuagauuaccaaagcau	MNAF02000148.1	1983277	1983339	-
aal-miR-31-5p-2	aae-miR-31	uggcaagauguuggcaua	auucaacuucuugucuau	uggcaagauguuggcauagcugaaaguuuugaguuuagcuauucaacuucuugucuau	MNAF02000247.1	1159030	1159088	-
aal-miR-31-5p-2	aae-miR-31	uggcaagauguuggcaua	auucaacuucuugucuau	uggcaagauguuggcauagcugaaaguuuugaguuuagcuauucaacuucuugucuau	MNAF02001435.1	388091	388149	+
aal-miR-2943-5p	api-miR-252b	uuaaguaggcacuugcaggcaa	ugacugcuuuuuccuacuuuac	uuaaguaggcacuugcaggcaaauuugucgcuuuaauaugauugacugcuuuuuccuacuuuac	MNAF02001371.1	87274	87338	+
aal-miR-2943-5p	api-miR-252b	uuaaguaggcacuugcaggcaa	ugacugcuuuuuccuacuuuac	uuaaguaggcacuugcaggcaaaguuucgucucaacaguuugacugcuuuuuccuacuuuac	MNAF02001371.1	87112	87174	+
aal-miR-92b-5p	api-miR-92a	aauugcacuugucccggccugc	aggucgugacuugugccuguuug	aggucgugacuugugccuguuugcugaauuuuaauggucaaauugcacuugucccggccugc	MNAF02002123.1	5373	5435	+
aal-miR-92b-5p	api-miR-92a	aauugcacuugucccggccugc	aggucgugacuugugccuguuug	aggucgugacuugugccuguuugcugaauuuuaauggucaaauugcacuugucccggccugc	MNAF02002124.1	10407	10469	+
aal-miR-92b-5p	api-miR-92a	aauugcacuugucccggccugc	aggucgugacuugugccuguuug	aggucgugacuugugccuguuugcugaauuuuaauggucaaauugcacuugucccggccugc	MNAF02000715.1	5988	6050	-
aal-miR-92b-5p	api-miR-92a	aauugcacuugucccggccugc	aggucgugacuugugccuguuug	aggucgugacuugugccuguuugcugaauuuuaauggucaaauugcacuugucccggccugc	MNAF02000048.1	7714949	7715011	+
aal-miR-2944a-3p	aae-miR-2944b-5p	gaaggaacuucugcuaugauau	uaucacaguaguuguacuuu	gaaggaacuucugcuaugauauauaauuuucuacauaucacaguaguuguacuuu	MNAF02001261.1	2971067	2971122	+
aal-miR-2944a-3p	aae-miR-2944b-5p	gaaggaacuucugcuaugauau	uaucacaguaguuguacuuu	gaaggaacuucugcuaugauauauaauuuuauacauaucacaguaguuguacuuu	MNAF02001999.1	633315	633370	-
aal-miR-2765-5p	api-miR-2765	ugguaacuccaccaccguuggc	caaugggaguuggaguucccgcg	ugguaacuccaccaccguuggcgauauuugacugccaaugggaguuggaguucccgcg	MNAF02000302.1	66334	66392	-
aal-miR-2765-5p	api-miR-2765	ugguaacuccaccaccguuggc	caaugggaguuggaguucccgcg	ugguaacuccaccaccguuggcgauauuugacugccaaugggaguuggaguucccgcg	MNAF02000283.1	461478	461536	-
aal-miR-9b-5p	api-miR-9a	ucuuuggugauuuuagcuguaug	uauugcuuuaucaccaaaaacc	ucuuuggugauuuuagcuguaugcugauacguuucugauugcauauugcuuuaucaccaaaaacc	MNAF02000148.1	1982994	1983059	-
aal-miR-9b-5p	api-miR-9a	ucuuuggugauuuuagcuguaug	uauagcuuuaucaccaaaaacc	ucuuuggugauuuuagcuguaugcugauacguuucugauugcauauagcuuuaucaccaaaaacc	MNAF02001031.1	1884776	1884841	-
aal-miR-276-5p-2	api-miR-276	uaggaacuuccuaccgugcucu	agcgagguauagaguuccua	agcgagguauagaguuccuauguguucgcguugagauauuccauaggaacuuccuaccgugcucu	MNAF02001506.1	2850951	2851016	-
aal-miR-278-5p	api-miR-278	ucggugggacuuucguccguuu	acggacgauagucuucagcggcc	acggacgauagucuucagcggccgugcauuugauaaacguggucggugggacuuucguccguuu	MNAF02002011.1	358965	359029	+
aal-miR-278-5p	api-miR-278	ucggugggacuuucguccguuu	acggacgauagucuucagcggcc	acggacgauagucuucagcggccgugcauuugauaaacguggucggugggacuuucguccguuu	MNAF02000938.1	3009012	3009076	-
aal-miR-286b-5p-1	api-miR-279a	ugacuagaccgaacacucgugu	ggcgauugucggcuuagucgcu	ggcgauugucggcuuagucgcuguaucuuugagacugccgguaggcaguuguacgcuagugacuagaccgaacacucgugu	MNAF02000401.1	1166290	1166371	-
aal-miR-286b-5p-1	api-miR-279a	ugacuagaccgaacacucgugu	ggcgauugucggcuuagucgcu	ggcgauugucggcuuagucgcuguaucuuugagacugccggugggcaguuguacgcuagugacuagaccgaacacucgugu	MNAF02001134.1	284808	284889	+
aal-miR-315-5p	api-miR-315	uuuugauuguugcucagaaagc	cuuucgagcaguaaucagaguc	uuuugauuguugcucagaaagccgugcauuugaaacgggucgcuuucgagcaguaaucagaguc	MNAF02000468.1	2833879	2833943	-
aal-miR-993-5p-1	api-miR-993	gaagcucguuucuauagagguau	uacccuguaguuccgggcuuuu	uacccuguaguuccgggcuuuugugguuucuuuuauuguuaauuaucagaagcucguuucuauagagguau	MNAF02001955.1	2698130	2698201	-
aal-miR-993-5p-1	api-miR-993	gaagcucguuucuauagagguau	uacccuguaguuccgggcuuuu	uacccuguaguuccgggcuuuugugguuucuuucauuguuaauuaucagaagcucguuucuauagagguau	MNAF02002279.1	171674	171745	+
aal-miR-1891-3p	aae-miR-1891	ugaggaguuaauuugcguguuu	acacguccauuaacucugguac	ugaggaguuaauuugcguguuuuuguauuugauuaaacacguccauuaacucugguac	MNAF02002395.1	44803	44861	-
aal-miR-286a-3p	api-miR-279a	ugacuagaccgaacacucgcgu	gccgaaugucggccuaguc	gccgaaugucggccuagucgcugcguauuucugcgaaacuguuuccacuagugacuagaccgaacacucgcgu	MNAF02001261.1	2970603	2970676	+
aal-miR-286a-3p	api-miR-279a	ugacuagaccgaacacucgcgu	gccgaaugucggccuaguc	gccgaaugucggccuagucgcugcguauuacugcgaaacuguuuccacuagugacuagaccgaacacucgcgu	MNAF02001999.1	633761	633834	-
aal-miR-133-5p	aae-miR-133	uugguccccuucaaccagcugu	agcugguugacuucgggucaaau	agcugguugacuucgggucaaaucgucaaauauuugcaaagauauuuccucugugaaaucauuugguccccuucaaccagcugu	MNAF02000396.1	3287829	3287913	-
aal-miR-133-5p	aae-miR-133	uugguccccuucaaccagcugu	agcugguugacuucgggucaaau	agcugguugacuucgggucaaaucgucaaauauuugcaaagauauuuccucugugaaaucauuugguccccuucaaccagcugu	MNAF02001107.1	3160791	3160875	+
aal-miR-1000-5p	api-miR-1000	auauuguccugucacagcagu	cuguuguuucgggacauuuaca	auauuguccugucacagcaguacuguuacugauuuacuguuguuucgggacauuuaca	MNAF02001676.1	2073615	2073673	+
aal-miR-1000-5p	api-miR-1000	auauuguccugucacagcagu	cuguuguuucgggacauuuaca	auauuguccugucacagcaguacuguuacuaauuuacuguuguuucgggacauuuaca	MNAF02001251.1	11609048	11609106	+
aal-miR-1890-3p-1	aae-miR-1890	ugaaaucuuugauuaggucugg	agagcuaauuggagaguuccug	agagcuaauuggagaguuccugaauaguguugugaaccuucaugaaaucuuugauuaggucugg	MNAF02001051.1	4121905	4121969	+
aal-miR-1890-3p-1	aae-miR-1890	ugaaaucuuugauuaggucugg	agagcuaauuggagaguuccug	agagcuaauuggagaguuccugaauaguguugugaaccuucaugaaaucuuugauuaggucugg	MNAF02000210.1	2894195	2894259	+
aal-miR-92a-5p	api-miR-92a	uauugcacuugucccggccuau	cgguacggacaggggcaacauu	cgguacggacaggggcaacauugugacauuugaaagcuaauauugcacuugucccggccuau	MNAF02000715.1	53209	53271	-
aal-miR-92a-5p	api-miR-92a	uauugcacuugucccggccuau	cgguacggacaggggcaacauu	cgguacggacaggggcaacauugugacauuugaaagcuaauauugcacuugucccggccuau	MNAF02000048.1	7653884	7653946	+
aal-miR-9d-5p-1	api-miR-3041	auaaagcuagaccaucacugca	cuuugguguucuaccuuauga	cuuugguguucuaccuuaugauuaucguguguacaaaaucauaaagcuagaccaucacugca	MNAF02001999.1	633602	633664	-
aal-miR-9d-5p-1	api-miR-3041	auaaagcuagaccaucacugca	cuuugguguucuaccuuauga	cuuugguguucuaccuuaugauuaucguguguacaaaaucauaaagcuagaccaucacugca	MNAF02001261.1	2970773	2970835	+
aal-novel-5-5p	-	uauggaacuguuaugcgagugg	acucgcauaacagucccaucu	acucgcauaacagucccaucuuugcugcguuuccuacuuauauggaacuguuaugcgagugg	MNAF02001625.1	359534	359596	+
aal-miR-193-5p-1	dsi-miR-193-5p	ugggauuuuguggaccagaag	uacuggccuacuaagucccaac	ugggauuuuguggaccagaagauuuccugcauucgauaauagcuacuggccuacuaagucccaac	MNAF02001241.1	2374325	2374390	-
aal-miR-193-5p-1	dsi-miR-193-5p	ugggauuuuguggaccagaag	uacuggccuacuaagucccaac	ugggauuuuguggaccagaagauucccugcauucgauaauagcuacuggccuacuaagucccaac	MNAF02000244.1	1915996	1916061	+
aal-miR-210-5p-1	aae-miR-210	cuugugcgugugacaacggcuau	agcugcugaccacugcacaaga	agcugcugaccacugcacaagauuagauuaugacucuugugcgugugacaacggcuau	MNAF02001259.1	3898211	3898269	+
aal-miR-285-5p-1	api-miR-29	uagcaccauucgaaaucaguac	acuggcuuccaaaggugagua	acuggcuuccaaaggugaguagauugcauuugauaucgcucuagcaccauucgaaaucaguac	MNAF02001227.1	2111922	2111985	+
aal-miR-285-5p-1	api-miR-29	uagcaccauucgaaaucaguac	acuggcuuccaaaggugagua	acuggcuuccaaaggugaguagauuguauuugauaucgcucuagcaccauucgaaaucaguac	MNAF02000215.1	2152288	2152351	+
aal-miR-965-3p	api-miR-965	uaagcguauagcuuuucccauu	gggggaaauccuguacgcuguaug	gggggaaauccuguacgcuguauguuguauuugagcaauccauaagcguauagcuuuucccauu	MNAF02001048.1	3883549	3883613	-
aal-miR-965-3p	api-miR-965	uaagcguauagcuuuucccauu	gggggaaauccuguacgcuguaug	gggggaaauccuguacgcuguauguuguauuugagcaauccauaagcguauagcuuuucccauu	MNAF02000165.1	185914	185978	+
aal-miR-375-5p	aae-miR-375	uuuguucguuuggcucgaguua	uacuuaagcccagcguacagaaac	uacuuaagcccagcguacagaaacuugaaucugaaucggccguucuagauuggcucugcaagaaguuuguucguuuggcucgaguua	MNAF02000148.1	4073151	4073238	+
aal-miR-375-3p-1	aae-miR-375	uuuguucguuuggcucgaguua	uacuuaagcccagcgugc	uacuuaagcccagcgugcagaaacuugaaucugaaucggccguucuagauuggcucugcaagaaguuuguucguuuggcucgaguua	MNAF02001032.1	743795	743882	+
aal-miR-263b-5p	api-miR-263b	cuuggcacugggagaauucaca	guggaucuuuucgugccaucgu	cuuggcacugggagaauucacaggcgcuauuuugcuaucauucuguggaucuuuucgugccaucgu	MNAF02000212.1	1071877	1071943	+
aal-miR-263b-5p	api-miR-263b	cuuggcacugggagaauucaca	guggaucuuuucgugccaucgu	cuuggcacugggagaauucacaggcgcuauuuugcuaucauucuguggaucuuuucgugccaucgu	MNAF02000074.1	760018	760084	+
aal-miR-957-5p	aae-miR-957	ugaaaccguccaaaacugaggc	guuaguuuugggcggguuuuagu	guuaguuuugggcggguuuuaguguauuucgauuagaguaucaauugaaaccguccaaaacugaggc	MNAF02001228.1	5213473	5213540	-
aal-miR-927-5p	api-miR-927	uuuagaauuccuacgcuuuacc	caaagcguuuggguucugaaac	uuuagaauuccuacgcuuuaccgugauuugucgaaaguuuggcaaagcguuuggguucugaaac	MNAF02000546.1	2126934	2126998	-
aal-miR-981-5p-1	api-miR-981	uucguugucgacgaaaccugca	cggguuucgcggcgaacgggc	cggguuucgcggcgaacgggcuuccaccaugaugaauagcaguucguugucgacgaaaccugca	MNAF02001080.1	1129559	1129623	+
aal-miR-981-5p-1	api-miR-981	uucguugucgacgaaaccugca	cggguuucgcggcgaacgggc	cggguuucgcggcgaacgggcuuccaccaugaugaauagcaguucguugucgacgaaaccugca	MNAF02001431.1	1387153	1387217	+
aal-miR-316-5p	api-miR-316	ugucuuuuuccgcuuacugccg	acagcaaaccgaaaaagacgcc	ugucuuuuuccgcuuacugccggugguauuugaaauucacgacagcaaaccgaaaaagacgcc	MNAF02001129.1	489884	489947	-
aal-miR-new2	api-miR-927	auuagaauguggaaucuguuuu	aaaaguuuucauauucuugcgg	auuagaauguggaaucuguuuuuguacaacaaaguguuacaaaacgaagcaaaaaaguuuucauauucuugcgg	MNAF02000257.1	5515736	5515810	+
aal-miR-971	api-miR-971	uugguguuauaucuuacagugag	ggcuguaaguauuacagcaagc	ggcuguaaguauuacagcaagcuugcuauucgaaagacgcuugguguuauaucuuacagugag	MNAF02000454.1	1228793	1228856	-
aal-miR-971	api-miR-971	uugguguuauaucuuacagugag	ggcuguaaguauuacagcaagc	ggcuguaaguauuacagcaagcuugcuauucgaaaggcgcuugguguuauaucuuacagugag	MNAF02001757.1	1766849	1766912	-
aal-miR-137-5p	api-miR-137	uauugcuugagaauacacguag	acgcguauucuuggguuauuaac	acgcguauucuuggguuauuaacacacuguuuauguuguuauugcuugagaauacacguag	MNAF02001012.1	5199672	5199733	+
aal-miR-137-5p	api-miR-137	uauugcuugagaauacacguag	acgcguauucuuggguuauuaac	acgcguauucuuggguuauuaacacacuguuuauguuguuauugcuugagaauacacguag	MNAF02000338.1	1365900	1365961	-
aal-miR-309a-3p-1	aae-miR-309a	ucacugggcaaaguuugucgc	cgacuaacuucguucaguuggug	cgacuaacuucguucaguuggugucauuuaccgguuuccaguuucaucacugggcaaaguuugucgc	MNAF02001134.1	285386	285453	+
aal-miR-309a-3p-1	aae-miR-309a	ucacugggcaaaguuugucgc	cgacuaacuucguucaguuggug	cgacuaacuucguucaguuggugucauuuaccgguuuccaguuucaucacugggcaaaguuugucgc	MNAF02000401.1	1165725	1165792	-
aal-novel-3-5p	-	cgugguacucuuuugguacgga	ucuaucauuugaguaccauga	cgugguacucuuuugguacggauuuggagugugauugcguuuacacuuucaucgaacauucucuaucauuugaguaccauga	MNAF02001219.1	502462	502544	+
aal-novel-6-5p	-	acgguguuuugaauggcaaug	aaugcagcguucaaaacauaguu	acgguguuuugaauggcaaugggcccauaacgcuuccaaugcagcguucaaaacauaguu	MNAF02001226.1	3321479	3321539	-
aal-novel-6-5p	-	acgguguuuugaauggcaaug	aaugcagcguucaaaacauaguu	acgguguuuugaauggcaaugggcccauaacgcuuccaaugcagcguucaaaacauaguu	MNAF02000106.1	6726254	6726314	+
aal-novel-3-3p	-	ucuaucauuugaguaccauga	cgugguacucuuuugguacaga	cgugguacucuuuugguacagauuuugagugcgauugcacuaucaaucaacauucucuaucauuugaguaccauga	MNAF02000510.1	2379277	2379353	-
aal-miR-new3-1*	bmo-miR-2805	uuccugacuuauacgcuuaccu	uaaguagauaaaucagaaaga	uaaguagauaaaucagaaagacguugaagucguuucuuccugacuuauacgcuuaccu	MNAF02001698.1	774555	774613	-
aal-miR-new3-1*	bmo-miR-2805	uuccugacuuauacgcuuaccu	uaaguagauaaaucagaaaga	uaaguagauaaaucagaaagacguugaagucguuucuuccugacuuauacgcuuaccu	MNAF02000046.1	488237	488295	+
aal-novel-5-5p	-	acucgcauaacagucccaucu	aauaggacuguuacgcgagugg	acucgcauaacagucccaucuuugcuggguuuccuauucaaauaggacuguuacgcgagugg	MNAF02001251.1	4877229	4877291	-
aal-novel-9-5p	-	cagugggguuagugggauccuu	agaucccaucaaccccacugcu	agaucccaucaaccccacugcuguuuuguugagcacuuagcagugggguuagugggauccuu	MNAF02000150.1	2509151	2509213	+
aal-miR-282-5p	dme-miR-282-5p	uagccucuccuaggcuuugucu	acauagccugacagagguu	uagccucuccuaggcuuugucugugguaccgcuuggaaauuugcuagccagacauagccugacagagguu	MNAF02001249.1	4933568	4933638	-
aal-miR-282-5p	dme-miR-282-5p	uagccucuccuaggcuuugucu	acauagccugacagagguu	uagccucuccuaggcuuugucugugguaccgcuuggaaauuugcuagccagacauagccugacagagguu	MNAF02000916.1	20295266	20295336	-
aal-novel-9-3p	-	cagugggguuagugggauccuu	agaucccauugaccccacugcu	agaucccauugaccccacugcuguuuuguugaacacuuagcagugggguuagugggauccuu	MNAF02001366.1	891567	891629	-
aal-novel-8-5p	-	cgauuaauuguuucaagaggugu	gucccaugaacaauuauucacug	gucccaugaacaauuauucacuguuaauuuuguacgcagcgauuaauuguuucaagaggugu	MNAF02000985.1	2434317	2434379	-
aal-novel-8-5p	-	cgauuaauuguuucaagaggugu	gucccaugaacaauuauucacug	gucccaugaacaauuauucacuguuaauuuuguacgcagcgauuaauuguuucaagaggugu	MNAF02000314.1	216014	216076	+
aal-novel-8-5p	-	cgauuaauuguuucaagaggugu	gucccaugaacaauuauucacug	gucccaugaacaauuauucacuguuaauuuuguacgcagcgauuaauuguuucaagaggugu	MNAF02001887.1	383624	383686	-
aal-novel-8-5p	-	cgauuaauuguuucaagaggugu	gucccaugaacaauuauucacug	gucccaugaacaauuauucacuguuaauuuuguacgcagcgauuaauuguuucaagaggugu	MNAF02000462.1	717503	717565	-
aal-novel-8-5p	-	cgauuaauuguuucaagaggugu	gucccaugaacaauuauucacug	gucccaugaacaauuauucacuguuaauuuuguacgcagcgauuaauuguuucaagaggugu	MNAF02001124.1	5572564	5572626	-
aal-miR-929-5p-1	api-miR-929	aaauugacucuaguagggag	ucccuaacggagucagauuga	aaauugacucuaguagggaguccuuguguacgagugacucccuaacggagucagauuga	MNAF02000422.1	963468	963527	+
aal-miR-929-5p-1	api-miR-929	aaauugacucuaguagggag	ucccuaacggagucagauuga	aaauugacucuaguagggaguccuuguguacgagugacucccuaacggagucagauuga	MNAF02001356.1	1319784	1319843	-
aal-miR-2b-3p-1	mse-miR-2b	ucacagccagcuuugaugagc	acucucaaaguggcugugaaaug	acucucaaaguggcugugaaaugguuuuauucgacgcauaucacagccagcuuugaugagc	MNAF02001857.1	1437408	1437469	+
aal-miR-2b-3p-1	mse-miR-2b	ucacagccagcuuugaugagc	acucucaaaguggcugugaaaug	acucucaaaguggcugugaaaugguuuuauucgacgcauaucacagccagcuuugaugagc	MNAF02000232.1	3929546	3929607	+
aal-miR-307-5p	api-miR-307	ucacaaccuccuugagugagc	acucacucaaccugggugugaug	acucacucaaccugggugugaugcuuauuugaaucaucacaaccuccuugagugagc	MNAF02001743.1	1488248	1488305	+
aal-miR-307-5p	api-miR-307	ucacaaccuccuugagugagc	acucacucaaccugggugugaug	acucacucaaccugggugugaugcuuauuugaaucaucacaaccuccuugagugagc	MNAF02000998.1	173963	174020	+
aal-novel-2-5p	api-miR-2a	uaucacagccauuuugaugagc	gcucaucaauugguuguggcuaug	gcucaucaauugguuguggcuaugugcccuugaguagcguuuucgcaccguacgaagcguccccaucauaucacagccauuuugaugagc	MNAF02000232.1	3921031	3921121	+
aal-novel-2-5p	api-miR-2a	uaucacagccauuuugaugagc	gcucaucaauugguuguggcuaug	gcucaucaauugguuguggcuaugugcccuugaguagcguuuucgcaccguacgaagcguccccaucauaucacagccauuuugaugagc	MNAF02001857.1	1430294	1430384	+
aal-miR-283-5p-1	aae-miR-283	caauaucagcugguaauucug	cggaauuccaacugauauc	caauaucagcugguaauucugggcugguauccaacccguuaauguucgcuucccggaauuccaacugauauc	MNAF02001423.1	1231373	1231445	+
aal-miR-283-5p-1	aae-miR-283	caauaucagcugguaauucug	cggaauuccaacugauauc	caauaucagcugguaauucugggcugguauccaacccguuaauguucgcuucccggaauuccaacugauauc	MNAF02001883.1	748381	748453	-
aal-miR-2946-5p	aae-miR-2946	uaguacggaaaagauaug	cauauuuuuaccgguacu	cauauuuuuaccgguacugcauuccauuguaguaauuguaguacggaaaagauaug	MNAF02001480.1	1801794	1801850	-
aal-miR-2946-5p	aae-miR-2946	uaguacggaaaagauaug	cauauuuuuaccgguacu	cauauuuuuaccgguacugcauuccauuguaguaauuguaguacggaaaagauaug	MNAF02000345.1	114784	114840	-
aal-miR-92b-5p	aae-miR-92b-5p	aggucgugacuugugccuguuug	aauugcacuuggucccggccugc	aggucgugacuugugccuguuugcugaauuuuaauggucaaauugcacuuggucccggccugc	MNAF02002123.1	198785	198848	+
aal-miR-279-5p	api-miR-279a	ugacuagauccacacucauu	gaugggugugaaucuaguguuuca	gaugggugugaaucuaguguuucacaugauguucgauagccugugacuagauccacacucauu	MNAF02001205.1	7911561	7911624	-
aal-miR-989-5p	aae-miR-989	ugugaugugacguaguggua	cgccgcuaccucgcuuucacuug	cgccgcuaccucgcuuucacuugguaccaaauugccauaauccaugugaugugacguaguggua	MNAF02001769.1	1163836	1163900	+
aal-miR-988-5p	aae-miR-988-5p	gugugcuuugugacaaugagau	ccccuuguugcaaaccucacgc	gugugcuuugugacaaugagauuugguucgaaaucauccccuuguugcaaaccucacgc	MNAF02000916.1	16962609	16962668	+
aal-miR-989-5p	aae-miR-989	ugugaugugacguaguggua	cgccgcuaccucgcuuucacuug	cgccgcuaccucgcuuucacuugguacaaaauugccauaauccaugugaugugacguaguggua	MNAF02001238.1	6942286	6942350	+
aal-miR-988-5p	aae-miR-988-5p	gugugcuuugugacaaugagau	ccccuuguugcaaaccucacgc	gugugcuuugugacaaugagauuugguucgaaaucauccccuuguugcaaaccucacgc	MNAF02001249.1	1640696	1640755	+
aal-miR-279-5p	api-miR-279a	ugacuagauccacacucauu	gaugggugugaaucuaguguuuca	gaugggugugaaucuaguguuucacaugauguucgauagccugugacuagauccacacucauu	MNAF02001669.1	1083773	1083836	-
aal-miR-124-5p	api-miR-124	uaaggcacgcggugaaug	uauccacugccggccuauaugu	uauccacugccggccuauauguccuauuucgguacucauaaggcacgcggugaaug	MNAF02001011.1	5811172	5811228	-
aal-miR-124-5p	api-miR-124	uaaggcacgcggugaaug	uauccacugccggccuauaugu	uauccacugccggccuauauguccuauuucgguacucauaaggcacgcggugaaug	MNAF02000057.1	328307	328363	-
aal-miR-1175-5p-1	aae-miR-1175-5p	aaguggaguaguggucucaucg	ugagauucuacuucuccgacuua	aaguggaguaguggucucaucgcuuaguauuagaaaagugagauucuacuucuccgacuua	MNAF02001883.1	1673688	1673749	-
aal-miR-1175-5p-1	aae-miR-1175-5p	aaguggaguaguggucucaucg	ugagauucuacuucuccgacuua	aaguggaguaguggucucaucgcuuaguauuagaaaagugagauucuacuucuccgacuua	MNAF02001423.1	238522	238583	+
aal-miR-309b-5p	aae-miR-309a	ucacugggcauaguuugu	aaacuccguucaguuggug	aaacuccguucaguugguggauuucaucaucagucaucacugggcauaguuugu	MNAF02001261.1	2971233	2971287	+
aal-miR-7-5p	api-miR-7	uggaagacuagugauuuuguuguu	caauaaaucucaagucuuucua	uggaagacuagugauuuuguuguuuugcuuacgauaauaacaauaaaucucaagucuuucua	MNAF02000602.1	787436	787498	-
aal-miR-7-5p	api-miR-7	uggaagacuagugauuuuguuguu	caauaaaucucaagucuuucua	uggaagacuagugauuuuguuguuuugcuuacgauaauaacaauaaaucucaagucuuucua	MNAF02000629.1	234816	234878	-
aal-miR-2942-5p	aae-miR-2942	uauucgagacuucacgaguuaau	aauucgcuguggucucgaacgu	aauucgcuguggucucgaacguaccuacacuggauauuuuugguauucgagacuucacgaguuaau	MNAF02001489.1	1386186	1386252	-
aal-miR-309b-5p	aae-miR-309a	ucacugggcauaguuugu	aaacuccguucaguuggug	aaacuccguucaguugguggaucaucaucagucaucacugggcauaguuugu	MNAF02001999.1	633153	633205	-
aal-novel-5-5p	-	acucgcauaacagucccaucu	auaugggacaauuaugcgagu	acucgcauaacagucccaucuuugcugcgauuccuaugcauaugggacaauuaugcgagu	MNAF02002195.1	746194	746254	-
aal-novel-5-5p	-	acucgcauaacagucccaucu	auaugggacaauuaugcgagu	acucgcauaacagucccaucuuugcugccauuccuaugcauaugggacaauuaugcgagu	MNAF02000690.1	36622	36682	+
aal-miR-998-3p-1	api-miR-29	uagcaccaugagauucagcuc	ggugacguaugugugcuugu	uagcaccaugagauucagcuccgguguugguucgguuccuagaggaaggaggugacguaugugugcuugu	MNAF02001251.1	9993374	9993444	+
aal-miR-998-3p-1	api-miR-29	uagcaccaugagauucagcuc	ggugacuugugugugcuugu	uagcaccaugagauucagcuccgguguugguucgguuccuagaggaaggaggugacuugugugugcuugu	MNAF02001676.1	726848	726918	+
aal-miR-2943-5p	api-miR-252b	uuaaguaggcacuugcaggcaa	gcgucgggugcaucuucccg	gcgucgggugcaucuucccgguucaguuguggaacuuccauccucucauacccaauugauguuaaguaggcacuugcaggcaa	MNAF02001371.1	87051	87134	+
aal-miR-252-5p-1	api-miR-252a	cuaaguacuagugccgcagga	cugugucuggcgguugaua	cugugucuggcgguugauaagaauucuuuacuaaguacuagugccgcagga	MNAF02001090.1	2659091	2659142	+
aal-miR-1-3p	api-miR-1	uggaauguaaagaaguauggag	ucacacuggaagcggaaccaag	uggaauguaaagaaguauggagcgcucgggcaaucucgccgugggaucuucacacuggaagcggaaccaag	MNAF02000155.1	14386	14457	+
aal-miR-new13	-	uauguuugguucauacugaua	cuucaugaugacaacuuacacagu	cuucaugaugacaacuuacacaguauucggauaaucaugccgacuuacauauguuugguucauacugaua	MNAF02001087.1	2703916	2703986	-
aal-miR-308-5p	aae-miR-308-5p	cgcgguauauucuuguggcuug	uuucacgaaagcugucccgccuugaa	uuucacgaaagcugucccgccuugaauugggcgagaaccaaaauggugcgcuguuucgcgguauauucuuguggcuug	MNAF02000215.1	4901329	4901407	+
aal-miR-92b-5p	aae-miR-92b-5p	aggucgugacuugugccuguuug	gagaggaaagagguuagggcuccg	gagaggaaagagguuagggcuccgaauguaggucgugacuugugccuguuug	MNAF02002123.1	198756	198808	+
aal-miR-92b-3p-1	api-miR-92a	aauugcacuugucccggccugc	agagccgaauacgucgaugau	aauugcacuugucccggccugcagccaagagccgaauacgucgaugau	MNAF02000048.1	7714989	7715037	+
aal-miR-308-5p	aae-miR-308-5p	cgcgguauauucuuguggcuug	uuucacgaaagcugucccgccuugaa	uuucacgaaagcugucccgccuugaauuggacgagaaccaaaauggugcgcuguuucgcgguauauucuuguggcuug	MNAF02001228.1	759474	759552	+
aal-miR-31-5p-2	aae-miR-31	uggcaagauguuggcaua	uguggagauugaaggcggu	uguggagauugaaggcgguuugcagagugaaauuggcaacuuggcaagauguuggcaua	MNAF02001435.1	388050	388109	+
aal-miR-210-3p	aae-miR-210	cuugugcgugugacaacggcuau	ggcauuccuagucaucaugugcuggau	cuugugcgugugacaacggcuauugugggcauuccuagucaucaugugcuggau	MNAF02001259.1	3898246	3898300	+
aal-miR-2946-3p	aae-miR-2946	uaguacggaaaagauaug	aaucuuuuguguuuuuug	uaguacggaaaagauauggggaucgaggucuaucauauucagccgaaucuuuuguguuuuuug	MNAF02000345.1	114739	114802	-
aal-miR-981-3p	api-miR-981	uucguugucgacgaaaccugca	caaggcuugugacaucggaaa	uucguugucgacgaaaccugcacacugcaaggcuugugacaucggaaa	MNAF02001080.1	1129601	1129649	+
aal-miR-new1	-	aaagcaaccgaacaauugucca	uggcuuuugcuugguagccuca	aaagcaaccgaacaauuguccaagugcuauaaagguuuggcuuuugcuugguagccuca	MNAF02002023.1	425473	425532	-
aal-miR-new1	-	aaagcaaccgaacaauugucca	uggcuuuugcuugguagccuca	aaagcaaccgaacaauuguccaagugcuauaaagguuuggcuuuugcuugguagccuca	MNAF02002269.1	138347	138406	-
aal-let-7-5p-1	api-let-7	ugagguaguugguuguauagu	gauaacaauucagcuucuuccac	gauaacaauucagcuucuuccacguugagguaguugguuguauagu	MNAF02001007.1	1121883	1121929	-
aal-miR-2945-3p	api-miR-279a	ugacuagaggcagacucguuu	ccgggaucguucucuucagu	ugacuagaggcagacucguuuagguccgggaucguucucuucagu	MNAF02000079.1	114495	114540	-
aal-miR-2945-3p	api-miR-279a	ugacuagaggcagacucguuu	ccgggaucguucucuucagu	ugacuagaggcagacucguuuagguccgggaucguucucuucagu	MNAF02001009.1	96876	96921	-
aal-miR-989-3p-1	aae-miR-989	ugugaugugacguaguggua	cuauuacaacacuuccucauc	ugugaugugacguagugguaccuucccuuggcuauuacaacacuuccucauc	MNAF02001769.1	1163880	1163932	+
aal-let-7-5p-1	api-let-7	ugagguaguugguuguauagu	gauaacaauucagcuucuuccac	gauaacaauucagcuucuuccacguugagguaguugguuguauagu	MNAF02000044.1	98289	98335	+
aal-miR-31-5p-2	aae-miR-31	uggcaagauguuggcaua	uauggacauugaaagcgguu	uauggacauugaaagcgguuugcagagugaaauuggcaacuuggcaagauguuggcaua	MNAF02000247.1	1159070	1159129	-

## Sheet: same seed
miRNA	example miRBase miRNA with the same seed	consensus mature sequence	consensus star sequence	consensus precursor sequence	Scaffold	Start	End	Strand
novel_1	dsi-miR-967-3p	uuuuuccgugacguauuuaaug	uuaaguacguuacgcuaaaauu	uuaaguacguuacgcuaaaauugaaauuuuuauacggauuuuuccgugacguauuuaaug	MNAF02001490.1	5064373	5064433	+
		uuuuuccgugacguauuuaaug	uuaaguacguuacgcuaaaauu	uuaaguacguuacgcuaaaauugaaauuuuuauacggauuuuuccgugacguauuuaaug	MNAF02000540.1	673708	673768	-
		uuuuuccgugacguauuuaaug	uuaaguacguuacgcuaaaauu	uuaaguacguuacgcuaaaauugaaauuuuuauacggauuuuuccgugacguauuuaaug	MNAF02000940.1	4034456	4034516	-
novel_2	bmo-bantam-5p	uugguuuuauugcgguuuugu	uaaaaccaugauaaaaucugg	uugguuuuauugcgguuuuguagacuaucaaccacuuauaaaaccaugauaaaaucugg	MNAF02000002.1	1086941	1087000	-
novel_3	nvi-miR-263b	uuggcacuggucaugcagcucga	cagcuguguaccagcgccaucc	cagcuguguaccagcgccauccgucacgcuacauguuuggcacuggucaugcagcucga	MNAF02001048.1	731468	731527	+
novel_4	bmo-miR-3387-3p	uucagguuuuauuggggugucc	cauucgcauuaaacccugaaau	uucagguuuuauugggguguccaagcuuaauuuuggucauggcauucgcauuaaacccugaaau	MNAF02000233.1	3783750	3783814	-
novel_5	api-miR-252b	uuaaguaggauagucacaguuugu	acaauguaauuauccuacacugaa	uuaaguaggauagucacaguuuguugccguugguaaagauggucgauuacaauguaauuauccuacacugaa	MNAF02001048.1	4029306	4029378	+
novel_6	hme-miR-6305-3p	ugugagaauaagugcaacagcu	ugaugcgcaauuuuuucaugcca	ugugagaauaagugcaacagcuagcagcaacucguucacggaaccauuuagcugaugcgcaauuuuuucaugcca	MNAF02001927.1	79506	79581	+
novel_7	ame-miR-965-5p	ugggaaagagcaugaugcagca	cugcauucugcucuuaccuauu	cugcauucugcucuuaccuauuugucaacaaaugggaaagagcaugaugcagca	MNAF02001710.1	5274902	5274956	+
novel_8	dme-miR-308-5p	ugcaguauaguugucccauguu	caugggauagcuauacugcaca	ugcaguauaguugucccauguuuuaugugaaucccuauuaacaugggauagcuauacugcaca	MNAF02000263.1	1733773	1733836	-
novel_9	mja-miR-6489-3p	ugacggaaguguuguaauggcg	cccugacggcacuuccauccaga	ugacggaaguguuguaauggcggaguuucuguagauaaucccugacggcacuuccauccaga	MNAF02001287.1	2471257	2471319	+
		ugacggaaguguuguaauggcg	uacggcauuuccgucaaa	uacggcauuuccgucaaaaugcuuuguuguuguugucaggugucugacggaaguguuguaauggcg	MNAF02001287.1	2471213	2471279	+
novel_10	tur-miR-278-5p	ucggauaaugacgacgacgg	cgucgucgucgucuucguc	cgucgucgucgucuucgucggcguccuacacaucaagagaucggauaaugacgacgacgg	MNAF02001674.1	2437124	2437184	+
	tur-miR-278-5p	ucggauaaugacgacgacgg	cgucgucgucuucgucgg	cgucgucgucuucgucggcguccuacacaucaagagaucggauaaugacgacgacgg	MNAF02001670.1	2585355	2585412	+
novel_11	tur-miR-278-5p	ucggauaacagcauucgguuga	caaccgaaugcuguuauccgaa	caaccgaaugcuguuauccgaaauucaguuccauuucggauaacagcauucgguuga	MNAF02000557.1	471001	471058	-
	tur-miR-278-5p	ucggauaacagcauucgguuga	caaccgaaugcuguuauccgaa	caaccgaaugcuguuauccgaaauggaacugaauuucggauaacagcauucgguuga	MNAF02000557.1	471002	471059	+
novel_12	pxy-miR-8524-3p	uaugugacuguuaugcgagugg	acucgcauaacagucuuaucu	acucgcauaacagucuuaucuuugcuggguuuccuuuucauaugugacuguuaugcgagugg	MNAF02000981.1	161255	161317	-
	pxy-miR-8524-3p	uaugugacuguuaugcgagugg	auucgcauaacagugccaucu	auucgcauaacagugccaucuuugcugguuuuccuauuaauaugugacuguuaugcgagugg	MNAF02001690.1	2367591	2367653	-
	pxy-miR-8524-3p	uaugugacuguuaugcgagugg	ucgcauaucagucccaucuuug	ucgcauaucagucccaucuuugcuggguauccuauucauaugugacuguuaugcgagugg	MNAF02000322.1	4608645	4608705	+
novel_13	dme-miR-9373-3p	uaucgcucgcgaucgaggucu	accgcgaucgcgaucgggguc	uaucgcucgcgaucgaggucucaggaaagguuucgggaccgugaccgggaucgugaucgggaccgcgaucgcgaucgggguc	MNAF02002186.1	1042041	1042123	-
	dme-miR-9373-3p	uaucgcucgcgaucgaggucu	accgcgaucgcgaucggguuc	uaucgcucgcgaucgaggucucaggaaagguuucgggaccgugaccgggaucgugaucgagaccgcgaucgcgaucggguuc	MNAF02000357.1	1144527	1144609	-
novel_14	bmo-miR-3369	uacuuacauggacuacggcacc	caccguacuuucggugguacc	uacuuacauggacuacggcaccgcucagcuuggccaccguacuuucggugguacc	MNAF02000048.1	6696086	6696141	+
novel_15	dme-miR-2492-5p	gugggaucuucuaggaugaggu	cuccuccggaaccgaucgcagug	gugggaucuucuaggaugagguuugaaaaauugggccuccuccggaaccgaucgcagug	MNAF02000302.1	131891	131950	-
novel_16	dsi-miR-983a-3p	gugaguucgguuggauauug	gugcccaacucccccaaccc	gugcccaacucccccaaccccugccccuucaaaucgaauggggagggggugaguucgguuggauauug	MNAF02001056.1	1032038	1032106	-
novel_17	ame-miR-928	cuggcuguaccuaccuguuacc	aaaacagguugaucagccagc	aaaacagguugaucagccagcccagcaucccgccuggcuguaccuaccuguuacc	MNAF02001400.1	1316991	1317046	+
novel_18	hme-miR-6312-5p	cggagacuugccagaaacuguu	aacaguuucuggcaagucucc	aacaguuucuggcaagucuccgauggacacaucggagacuugccagaaacuguu	MNAF02001233.1	1758620	1758674	-
	hme-miR-6312-5p	cggagacuugccagaaacuguu	uuucuggcaagucuccgaugu	uuucuggcaagucuccgauguguccaucggagacuugccagaaacuguu	MNAF02001233.1	1758625	1758674	+
novel_19	tca-miR-279a-5p	cauggguuucgaacuccggauu	uccggaguucgaaucccaugca	uccggaguucgaaucccaugcauauugacaugcauggguuucgaacuccggauu	MNAF02000968.1	539782	539836	-
novel_20	aae-miR-283	caauaucagcugggacuu	guccaccaagcauuccu	caauaucagcugggacuucuucagcaguugcccuuaggaguccaccaagcauuccu	MNAF02000921.1	2415724	2415780	-
novel_21	dme-miR-1014-3p	caaauucagaucgacacugcc	agugucgaucugaauuugcgu	agugucgaucugaauuugcgugcauaaccgacacgcaaauucagaucgacacugcc	MNAF02001473.1	7758	7814	+
novel_22	bmo-miR-2778a-5p	auuuuuuugacuguaauuuuauag	guaaaauuacguugaagaacu	guaaaauuacguugaagaacuaaaccuccgguagaacuaacgggagauuuuuuugacuguaauuuuauag	MNAF02000374.1	2358361	2358431	+
	bmo-miR-2778a-5p	auuuuuuugacuguaauuuuauag	guaaaauuacguugaagaacu	guaaaauuacguugaagaacuaaaccuccuguagaacuaacgggagauuuuuuugacuguaauuuuauag	MNAF02000399.1	223371	223441	-
novel_23	dme-miR-193-5p	augggauuguugugccaaugg	uauucgcauaacaguuccuug	uauucgcauaacaguuccuuguuugcuggguuuccuauucacaugggauuguugugccaaugg	MNAF02001276.1	4776960	4777023	+
novel_24	mse-miR-2779	auccggcucgaagggcca	guuguaaaugcuggaccg	auccggcucgaagggccaaaauguacaagccaauugguuguaaaugcuggaccg	MNAF02000984.1	1464867	1464921	+
novel_25	mse-miR-2779	auccggcucgaaggaccg	uuccauaggguugguag	uuccauaggguugguagggcggauuccucucgacgcccuauccggcucgaaggaccg	MNAF02001205.1	3906354	3906411	+
novel_26	dme-miR-2494-5p	auaagugcucugaagccacca	ugucuucggcgcucuaauu	ugucuucggcgcucuaauucuucaauguaguugaauaagugcucugaagccacca	MNAF02000363.1	1322192	1322247	+
novel_27	dme-miR-980-5p	aguuuuucuaauaccgucugau	aucagacgguauuagaaaaacu	aucagacgguauuagaaaaacuuccauauaggaaguuuuucuaauaccgucugau	MNAF02000940.1	312933	312988	+
	dme-miR-980-5p	aguuuuucuaauaccgucugau	aucagacgguauuagaaaaacu	aucagacgguauuagaaaaacuuccuauauggaaguuuuucuaauaccgucugau	MNAF02000940.1	312933	312988	-
novel_28	tur-miR-5737-3p	aggauucugauggaagauggagc	uugaucuucccgaagacaucuccgaa	aggauucugauggaagauggagcuguggaagucaaacuguuugaucuucccgaagacaucuccgaa	MNAF02000493.1	608728	608794	+
	tur-miR-5737-3p	aggauucugauggaagauggagc	uugaucuucccgaagacaucuccgaa	aggauucugauggaagauggagcuguggaagucaaacuguuugaucuucccgaagacaucuccgaa	MNAF02000507.1	2133866	2133932	-
novel_29	ame-miR-9870	agacgacgaggcgcugcugagg	ccagcacgugcagaagcaguu	agacgacgaggcgcugcugaggcaaaucgaagcccagcacgugcagaagcaguu	MNAF02001786.1	2725302	2725356	+
novel_30	api-miR-iab-4	acguauacugaagguauac	ggauacauucaguauacguuca	acguauacugaagguauaccggauagauagcacucaggauacauucaguauacguuca	MNAF02000405.1	2440459	2440517	+
	api-miR-iab-4	acguauacugaagguauac	ggauacauucaguauacguuca	acguauacugaagguauaccggauagauagcacucaggauacauucaguauacguuca	MNAF02001955.1	1271315	1271373	+
novel_31	dme-miR-979-5p	acacugaacgaaacuggauccga	ggucaguuucgaaaagugu	ggucaguuucgaaaaguguugugaguaagcagcacacugaacgaaacuggauccga	MNAF02000315.1	1243225	1243281	-
novel_32	bmo-miR-3388-5p	acaagucauggacagugcu	gauauguccaacccuuggucc	acaagucauggacagugcuacccagcauuuguuguggguaggauauguccaacccuuggucc	MNAF02000413.1	490138	490200	+
novel_33	dme-miR-977-5p	aagauaacgaccaagcugcugcau	gccguuguuuggcuacgauaucagcc	aagauaacgaccaagcugcugcaucagcugauagcggaucgggagagcugcgaacugacgccguuguuuggcuacgauaucagcc	MNAF02000065.1	4078961	4079046	-
novel_34	aae-miR-2944b-5p	aaaggaaccuguacagcgaugug	caucgcaguauauguucuuca	aaaggaaccuguacagcgaugugaacucaugucacaucgcaguauauguucuuca	MNAF02000401.1	1165923	1165978	-
novel_35	aae-miR-2944b-5p	aaaggaaccuguacagcgaug	caucgcaguagauguucuucaa	aaaggaaccuguacagcgaugcgaacucaagucgcaucgcaguagauguucuucaa	MNAF02001134.1	285200	285256	+

## Sheet: Novel miRNA
miRNA	consensus mature sequence	consensus star sequence	consensus precursor sequence	example miRBase miRNA with the same seed	Scaffold	Start	End	Strand
aal_miR-novel_1	aaaugggacagauaugcgauuca	aaaugggacagauaugcgauuca	uaucgcauaucagucccaucuuugcuggauauccuaugcaaaugggacagauaugcgauuca	-	NW_021838532.1	7295083	7295145	-
	aaaugggacagauaugcgauuca	aaaugggacagauaugcgauuca	uaucgcauaucagucccaucuuugcuggauuuccaaugcaaaugggacagauaugcgauuca	-	NW_021838576.1	3344111	3344173	-
aal_miR-novel_2	aaaugggacagauaugcuauuc	aaaugggacagauaugcuauuc	aauugcauaucagucccaucuuugcuggauuuccuaugcaaaugggacagauaugcuauuc	-	NW_021838533.1	543633	543694	+
aal_miR-novel_3	aaaugggacagaugugcgauua	aaaugggacagaugugcgauua	auucgcauaucagucccauuuuugcuggauuuucuguguaaaugggacagaugugcgauua	-	NW_021837267.1	9382150	9382211	-
	aaaugggacagaugugcgauua	aaaugggacagaugugcgauua	auucgcauaucagucccauuuuugcuggauuuucuguguaaaugggacagaugugcgauua	-	NW_021837267.1	14202808	14202869	+
aal_miR-novel_4	aaaugggacagcuaugcgauu	aaaugggacagcuaugcgauu	ucacaaaucagucccaucuuugcuggauugucuaugcaaaugggacagcuaugcgauu	-	NW_021837931.1	26469953	26470011	-
aal_miR-novel_5	aaaugggacggauaugcgauc	aaaugggacggauaugcgauc	aaucgcauaucagucccaucuuugcuggauuuccuaugcaaaugggacggauaugcgauc	-	NW_021838810.1	1728350	1728410	+
aal_miR-novel_6	aaaugggacggauaugcgauu	aaaugggacggauaugcgauu	aaucgcauaucagucccaucuuugcuggauuuccuaugcaaaugggacggauaugcgauu	-	NW_021838153.1	94258009	94258069	-
	aaaugggacggauaugcgauu	aaaugggacggauaugcgauu	aaucgcauaucagucccaucuuugcuggauuuccuaugcaaaugggacggauaugcgauu	-	NW_021838560.1	2976	3036	-
aal_miR-novel_7	aaugggacagauaugcgauuca	aaugggacagauaugcgauuca	aaucgcauaucagucccaucuuugcugguuuuccuaugcaaugggacagauaugcgauuca	-	NW_021838754.1	4355434	4355495	+
	aaugggacagauaugcgauuca	aaugggacagauaugcgauuca	aaucgcauaucagucccaucuuugcuggauuuccuaugcuaaugggacagauaugcgauuca	-	NW_021838654.1	4402615	4402677	-
	aaugggacagauaugcgauuca	aaugggacagauaugcgauuca	cgcauaucagucacaucuuugcuggauuuccuaugcuaaugggacagauaugcgauuca	-	NW_021838385.1	533374	533433	+
	aaugggacagauaugcgauuca	aaugggacagauaugcgauuca	cgcauaucagucacaucuuugcuggauuuccuaugcuaaugggacagauaugcgauuca	-	NW_021838785.1	282958	283017	+
	aaugggacagauaugcgauuca	aaugggacagauaugcgauuca	aaucgcauaucagucccaucuuugcuggauuucuuaugcuaaugggacagauaugcgauuca	-	NW_021838154.1	10294465	10294527	+
aal_miR-novel_8	aaugguacagauaugcgauuua	aaugguacagauaugcgauuua	aaucgcauaucagucccaucuuugcuggauuuccuaugcaaaugguacagauaugcgauuua	-	NW_021837257.1	22569	22631	-
aal_miR-novel_9	acaagugcucugaggacaccga	acaagugcucugaggacaccga	augucuucggcgcacuauuucuucaaucuauggugaacaagugcucugaggacaccga	-	NW_021837489.1	47066805	47066863	-
	acaagugcucugaggacaccga	acaagugcucugaggacaccga	augucuucggcgcacuauuucuucaaucuauggugaacaagugcucugaggacaccga	-	NW_021838233.1	6001962	6002020	+
aal_miR-novel_10	acuauuguaguagcgacaagaug	acuauuguaguagcgacaagaug	acuauuguaguagcgacaagauguguuuucugauaccaucuuucguuacgacaguagua	-	NW_021838909.1	8691424	8691483	-
aal_miR-novel_11	acucgcauaacagucccaucu	acucgcauaacagucccaucu	acucgcauaacagucccaucuuugcugggauuccuauucaauauucauaugggacaguuaugcua	-	NW_021837045.1	153381274	153381339	-
aal_miR-novel_12	aggauucuaaaggaaacuc	aggauucuaaaggaaacuc	aggauucuaaaggaaacucugaaaaaaaugacucuagaaauuucagacaaagguacugauagaguucuugaagaaauccu	tur-miR-5737-3p	NW_021837156.1	49871503	49871583	+
aal_miR-novel_13	aguuucuguaaaaauuacugca	aguuucuguaaaaauuacugca	cagcaauaucugcagaaacuucugaauacaucaccagaggaguuucuguaaaaauuacugca	-	NW_021838153.1	129230560	129230622	-
aal_miR-novel_14	auccggcucgaaggacca	auccggcucgaaggacca	uccuucgaguggacuguauccauaggccgcugguucaaauccggcucgaaggacca	mse-miR-2779	NW_021837665.1	14418	14474	-
	auccggcucgaaggacca	auccggcucgaaggacca	uccuucgaguggacuguauccauaggccgcugguucaaauccggcucgaaggacca	mse-miR-2779	NW_021837665.1	8863	8919	-
aal_miR-novel_15	auccggcucgauggacca	auccggcucgauggacca	auccggcucgauggaccagaaaauguuacgaauauaauuaacuucacuggccggauag	mse-miR-2779	NW_021837045.1	65160525	65160583	+
aal_miR-novel_16	auucgcauaacagucccauguu	auucgcauaacagucccauguu	auucgcauaacagucccauguuugcuggguuuccuauucauaugggauuguugugccaaugg	-	NW_021837046.1	55122904	55122966	-
	auucgcauaacagucccauguu	auucgcauaacagucccauguu	auucgcauaacagucccauguuugauggguuuccuauucacaugagaauguuaugcgaaugg	-	NW_021837711.1	9953736	9953798	-
aal_miR-novel_17	auugguuugugaucagaua	auugguuugugaucagaua	auugguuugugaucagauagugauuuuucaucugacacaugccaauuuuuaau	api-miR-3036	NW_021837045.1	162356563	162356616	-
aal_miR-novel_18	caaaugggacagguaugagauu	caaaugggacagguaugagauu	aucgcguaucagucccauguuugcuggauuuccuacgcaaaugggacagguaugagauu	-	NW_021837931.1	37358072	37358131	+
	caaaugggacagguaugagauu	caaaugggacagguaugagauu	aucgcguaucagucccauguuugcuggauuuccuacgcaaaugggacagguaugagauu	-	NW_021839235.1	81823	81882	+
aal_miR-novel_19	caaaugggauagauaugcgauu	caaaugggauagauaugcgauu	cgcauaucagucccaucuuugcuggauuuccuaugcaaaugggauagauaugcgauu	-	NW_021838688.1	1132757	1132814	-
aal_miR-novel_20	caagaacuccugcugugau	caagaacuccugcugugau	caagaacuccugcugugauuucuccagaaauucuuguugguauuacuguaggacuuuuacca	bmo-miR-2790-3p	NW_021837045.1	54769339	54769401	-
aal_miR-novel_21	caguggguauuacuagaggaac	caguggguauuacuagaggaac	uccuucaggaguauccgcuguguauuccuucaggaauuuuaaagagauucccaguggguauuacuagaggaac	-	NW_021837045.1	174276207	174276280	-
aal_miR-novel_22	caugggacuguuaugcguaua	caugggacuguuaugcguaua	auucgcacaacauucccaugugaauagaaaacccagcaaacaugggacuguuaugcguaua	-	NW_021839175.1	1700128	1700189	-
	caugggacuguuaugcguaua	caugggacuguuaugcguaua	cauucacacaacagucccaugugaauaggaaacccagcaaacaugggacuguuaugcguaua	-	NW_021837931.1	33307994	33308056	-
aal_miR-novel_23	caugggacuguugugcggaug	caugggacuguugugcggaug	auucgcauaauagucccauguuugcuggguuuccuauucacaugggacuguugugcggaug	-	NW_021837268.1	67893	67954	-
aal_miR-novel_24	caugggacuguugugugaaug	caugggacuguugugugaaug	auucgcauaacagucccauguuugcuggguuuccuauucacaugggacuguugugugaaug	-	NW_021838743.1	1821135	1821196	+
aal_miR-novel_25	caugugacuguugugcgaaug	caugugacuguugugcgaaug	uauucgccuaacagucccauguuugcuggguuuccuauucacaugugacuguugugcgaaug	pxy-miR-8524-3p	NW_021838465.1	39806047	39806109	+
aal_miR-novel_26	cauuggacuguugugcgaaug	cauuggacuguugugcgaaug	auucgcauaacaaucccauguuugcugggcuuccuauucacauuggacuguugugcgaaug	-	NW_021838153.1	164357990	164358051	-
aal_miR-novel_27	cgauuaauuguuucaagaggugu	cgauuaauuguuucaagaggugu	gucccaugaacaauuauucacuguuaauuuuguacgcagcgauuaauuguuucaagaggugu	-	NW_021837898.1	75539	75601	+
	cgauuaauuguuucaagaggugu	cgauuaauuguuucaagaggugu	gucccaugaacaauuauucacuguuaauuuuguacgcagcgauuaauuguuucaagaggugu	-	NW_021838153.1	94156207	94156269	-
	cgauuaauuguuucaagaggugu	cgauuaauuguuucaagaggugu	gucccaugaacaauuauucacuguuaauuuuguacgcagcgauuaauuguuucaagaggugu	-	NW_021837045.1	67183384	67183446	-
aal_miR-novel_28	cguguuccgcggcgugcucac	cguguuccgcggcgugcucac	acaguacgacugcaacgcacgacacguucggucguguuccgcggcgugcucac	-	NW_021838798.1	65656462	65656515	-
aal_miR-novel_29	cuucgacacguuguucuuccugc	cuucgacacguuguucuuccugc	cuucgacacguuguucuuccugcugcgaaagaagaaccagcacgugucgaccc	pxy-miR-8532-3p	NW_021837822.1	2063052	2063105	+
	cuucgacacguuguucuuccugc	cuucgacacguuguucuuccugc	cuucgacacguuguucuuccugcugcgaaagaagaaccagcacgugucgaccc	pxy-miR-8532-3p	NW_021837822.1	1679319	1679372	-
	cuucgacacguuguucuuccugc	cuucgacacguuguucuuccugc	cuucgacacguuguucuuccugcugcgaaagaagaaccagcacgugucgaccc	pxy-miR-8532-3p	NW_021837822.1	3337163	3337216	-
aal_miR-novel_30	cuucucgguuugcuuggauggu	cuucucgguuugcuuggauggu	caugcacggcaaaccaagaagaagccaucauucgcaucucuucucgguuugcuuggauggu	-	NW_021838436.1	246771	246832	-
aal_miR-novel_31	gaaggaacuucugcuaugauau	gaaggaacuucugcuaugauau	gaaggaacuucugcuaugauauauaauuuuauacauaucacaguaguuguacuuuaau	aae-miR-2944b-5p	NW_021837867.1	356812	356870	+
	gaaggaacuucugcuaugauau	gaaggaacuucugcuaugauau	gaaggaacuucugcuaugauauauaauuuuauacauaucacaguaguuguacuuuaau	aae-miR-2944b-5p	NW_021838153.1	153117883	153117941	+
	gaaggaacuucugcuaugauau	gaaggaacuucugcuaugauau	gaaggaacuucugcuaugauauauaauuuucuacauaucacaguaguuguacuuuaau	aae-miR-2944b-5p	NW_021837867.1	689779	689837	+
	gaaggaacuucugcuaugauau	gaaggaacuucugcuaugauau	gaaggaacuucugcuaugauauauaauuuucuacauaucacaguaguuguacuuuaau	aae-miR-2944b-5p	NW_021838153.1	161122544	161122602	-
aal_miR-novel_32	gaucgcauaucagucccauauu	gaucgcauaucagucccauauu	gaucgcauaucagucccauauuugcuggcuauuaauaggaaauaugggacaguuaugcua	-	NW_021837045.1	51585554	51585614	+
aal_miR-novel_33	gcaguaagcggaaaaagacaaa	gcaguaagcggaaaaagacaaa	cgucuuuuucgguuugcugucgugaauuucaaaugccaccggcaguaagcggaaaaagacaaa	-	NW_021837489.1	8269824	8269887	-
aal_mIR-novel_34	gcugaaguuguccgaacuc	gcugaaguuguccgaacuc	gcugaaguuguccgaacucucggauguauccgcaguuuuggaaugcagccuucaaacu	tca-miR-3828-5p	NW_021837045.1	35245736	35245794	+
aal_miR-novel_35	gcugugguguccgagcuc	gcugugguguccgagcuc	gcugugguguccgagcucucuuuuucggcugauccgccaucagccgauuuuuuuuuccacugcuuuuaccacaagcua	bmo-miR-3336	NW_021838621.1	5307286	5307364	-
aal_miR-novel_36	guaagugaauaaagaguaauu	guaagugaauaaagaguaauu	auucucuuuaauuguuguuuacgauuuagaucgauugguaagugaauaaagaguaauu	dsi-miR-2579	NW_021838414.1	280937	280995	-
aal_miR-novel_37	uaagagcagaauguagcaacuu	uaagagcagaauguagcaacuu	guugcugcauccugcucuuaccuaaucaucaacagauggguaagagcagaauguagcaacuu	-	NW_021837267.1	58720401	58720463	+
aal_miR-novel_38	uacagaucauacagauggguagacu	uacagaucauacagauggguagacu	accacccgucagaugucuguuguucacggauuucccgguacagaucauacagauggguagacu	-	NW_021837156.1	41773523	41773586	+
aal_miR-novel_39	uaucacagcaguaguuaccu	uaucacagcaguaguuaccu	gaacucauggugugauauaagauaugauuauaucacagcaguaguuaccu	api-miR-2a	NW_021838153.1	153117743	153117793	+
	uaucacagcaguaguuaccu	uaucacagcaguaguuaccu	gaacucauggugugauauaagauaugauuauaucacagcaguaguuaccu	api-miR-2a	NW_021837867.1	356672	356722	+
	uaucacagcaguaguuaccu	uaucacagcaguaguuaccu	gaacucauggugugauauaagauaugauuauaucacagcaguaguuaccu	api-miR-2a	NW_021838153.1	161122692	161122742	-
	uaucacagcaguaguuaccu	uaucacagcaguaguuaccu	gaacucauggugugauauaagauaugauuauaucacagcaguaguuaccu	api-miR-2a	NW_021837867.1	689639	689689	+
aal_miR-novel_40	uaucgcucgcgaucgaggucu	uaucgcucgcgaucgaggucu	uaucgcucgcgaucgaggucucaggaaagguuucgggaccgugaccgggaucgugaucgagaccgcgaucgcgaucgggauc	dme-miR-9373-3p	NW_021837101.1	810376	810458	-
	uaucgcucgcgaucgaggucu	uaucgcucgcgaucgaggucu	uaucgcucgcgaucgaggucucaggaaagguuucgggaccgugaccgggaucgugaucgggaccgcgaucgcgaucgcgauc	dme-miR-9373-3p	NW_021837045.1	168554116	168554198	+
aal_miR-novel_41	uaugggaccgauaugcgaucau	uaugggaccgauaugcgaucau	gaucacauaacagucccauaugaauaggaaacccagcaaauaugggaccgauaugcgaucau	-	NW_021838233.1	11087209	11087271	+
	uaugggaccgauaugcgaucau	uaugggaccgauaugcgaucau	gaucgcauaacugacccauauaaauaggaaacccagcaaauaugggaccgauaugcgaucau	-	NW_021837501.1	1364965	1365027	+
aal_miR-novel_42	uaugggacuguuacgcgagugg	uaugggacuguuacgcgagugg	acucacauaacaguuccaucuuugcuggguuuccuauucauaugggacuguuacgcgagugg	-	NW_021838532.1	4545974	4546036	-
	uaugggacuguuacgcgagugg	uaugggacuguuacgcgagugg	acucacauaacaguuccaucuuugcuggguucccuauucauaugggacuguuacgcgagugg	-	NW_021837256.1	31212	31274	-
	uaugggacuguuacgcgagugg	uaugggacuguuacgcgagugg	acucacauaacaguuccaucuuugcuggguucccuauucauaugggacuguuacgcgagugg	-	NW_021838586.1	502818	502880	-
aal_miR-novel_43	uauggggcuguuaugcgagugg	uauggggcuguuaugcgagugg	acucgcauaacagucccaucuuuacuggguuuccuauucauauggggcuguuaugcgagugg	-	NW_021838605.1	213824	213886	+
aal_miR-novel_44	uaugguacuguuaugcgagugg	uaugguacuguuaugcgagugg	acucgcauaacagucccauccuugcuggguuuccuauucauaugguacuguuaugcgagugg	-	NW_021838798.1	7206955	7207017	-
aal_miR-novel_45	uaugugacuguuaugcgagugg	uaugugacuguuaugcgagugg	acucgcauaacagucccaucuuugcuggauuuccuauucauaugugacuguuaugcgagugg	pxy-miR-8524-3p	NW_021838465.1	39256702	39256764	-
	uaugugacuguuaugcgagugg	uaugugacuguuaugcgagugg	acucgcauaacagucccauguuugcuggguuuucuauucauaugugacuguuaugcgagugg	pxy-miR-8524-3p	NW_021838343.1	7556308	7556370	-
	uaugugacuguuaugcgagugg	uaugugacuguuaugcgagugg	acucgcaaacagucacaucuuugcuggguuuccuauucauaugugacuguuaugcgagugg	pxy-miR-8524-3p	NW_021837312.1	549130	549191	+
aal_miR-novel_46	uauuggacuguuaugcgagugg	uauuggacuguuaugcgagugg	acucgcauaacagucccaucuuugcugaguuuccuauucauauuggacuguuaugcgagugg	-	NW_021837045.1	59384337	59384399	-
	uauuggacuguuaugcgagugg	uauuggacuguuaugcgagugg	acucgcauaacagucccaucuuugcugaguuuccuauucauauuggacuguuaugcgagugg	-	NW_021837045.1	58816113	58816175	-
aal_miR-novel_47	uauuugaauaggucguaaguuugu	uauuugaauaggucguaaguuugu	uauuugaauaggucguaaguuuguuguaauuccuaugcagauucgacuuauucaaguuga	-	NW_021838621.1	5522040	5522100	-
	uauuugaauaggucguaaguuugu	uauuugaauaggucguaaguuugu	uauuugaauaggucguaaguuuguuguaauuccuaugcagauucgacuuauucaaguuga	-	NW_021838420.1	125405	125465	+
aal_miR-novel_48	ucaaacgaaaacuguaaccaca	ucaaacgaaaacuguaaccaca	ugguuacaguuuucguuuaccuuauugcauucauggauguugcaagcguccauaagaaaaugcuaaaagucaaacgaaaacuguaaccaca	bmo-miR-3421	NW_021838765.1	773499	773590	-
aal_miR-novel_49	uccguuugggacccuuuuca	uccguuugggacccuuuuca	uccguuugggacccuuuucaaugguuaaaacuuuauaaaaccuugaaaaaggucccaagugg	dsi-miR-968-3p	NW_021839208.1	1843349	1843411	-
	uccguuugggacccuuuuca	uccguuugggacccuuuuca	uccguuugggacccuuuucaaugguuaaaacuuuauaaaauccuugaaaaaggucccaagugg	dsi-miR-968-3p	NW_021838868.1	235551	235614	+
aal_miR-novel_50	ucgcaacuguagugcugugguag	ucgcaacuguagugcugugguag	ucgcaacuguagugcugugguagagcguaggguucucacgcagcgacuaucgguucgaau	-	NW_021838687.1	69083893	69083953	+
	ucgcaacuguagugcugugguag	ucgcaacuguagugcugugguag	ucgcaacuguagugcugugguagagcgcaggguucucacgcagcgacuaucgguucgaau	-	NW_021839130.1	42215156	42215216	+
	ucgcaacuguagugcugugguag	ucgcaacuguagugcugugguag	ucgcaacuguagugcugugguagagcguaggguucucacgcagcgacuaucgguucgaau	-	NW_021838462.1	242589	242649	+
aal_miR-novel_51	ucggauaacagcauucgguuga	ucggauaacagcauucgguuga	caaccgaaugcuguuauccgaaauccaguuccauuucggauaacagcauucgguuga	tur-miR-278-5p	NW_021837243.1	18802	18859	+
	ucggauaacagcauucgguuga	ucggauaacagcauucgguuga	caaccgaaugcuguuauccgaaauggaacuggauuucggauaacagcauucgguuga	tur-miR-278-5p	NW_021837243.1	18801	18858	-
aal_miR-novel_52	ucguauaucagucccaucuuugcu	ucguauaucagucccaucuuugcu	ucguauaucagucccaucuuugcuggauuuccuaugcgaaugggacagauaugcgac	-	NW_021837267.1	28271530	28271587	-
aal_miR-novel_53	ucucgaaucgaaugaggugac	ucucgaaucgaaugaggugac	ucucgaaucgaaugaggugacgcucuguuucauuuacacggugagucauuuuauucaagucgagauu	dme-miR-986-5p	NW_021838576.1	89227244	89227311	+
aal_miR-novel_54	ucuguuccggcguuuggcuggc	ucuguuccggcguuuggcuggc	ucuguuccggcguuuggcuggcagccagucagaccgagcgcuacugcgagc	bmo-miR-3215	NW_021837156.1	9860445	9860496	+
	ucuguuccggcguuuggcuggc	ucuguuccggcguuuggcuggc	ucuguuccggcguuuggcuggcagccagucagaccgagcgcuacugcgagc	bmo-miR-3215	NW_021837478.1	1154278	1154329	-
aal_miR-novel_55	ugacuagaccgaacacucgugucc	ugacuagaccgaacacucgugucc	ggcgauugucggcuuagucgcuguaucuuugagacugccggugggcaguuguacgcuagugacuagaccgaacacucgugucc	api-miR-279a	NW_021837489.1	15216523	15216606	-
	ugacuagaccgaacacucgugucc	ugacuagaccgaacacucgugucc	ggcgauugucggcuuagucgcuguaucuuugagacugccgguaggcaguuguacgcuagugacuagaccgaacacucgugucc	api-miR-279a	NW_021837489.1	11860414	11860497	-
aal_miR-novel_56	ugagucggauccccuuggcagcg	ugagucggauccccuuggcagcg	ugagucggauccccuuggcagcgguuuguaucaugacacugccgggcuauucgaugcaac	-	NW_021837378.1	3084767	3084827	+
	ugagucggauccccuuggcagcg	ugagucggauccccuuggcagcg	ugagucggauccccuuggcagcgguuuguaucaugacacugccgggcuauucgaugcaac	-	NW_021837378.1	3733045	3733105	-
	ugagucggauccccuuggcagcg	ugagucggauccccuuggcagcg	ugagucggauccccuuggcagcgguuuguaucaugacacugccgggcuauucgaugcaac	-	NW_021837378.1	2756053	2756113	+
	ugagucggauccccuuggcagcg	ugagucggauccccuuggcagcg	ugagucggauccccuuggcagcgguuuguaucaugacacugccgggcuauucgaugcaac	-	NW_021837378.1	15887071	15887131	+
aal_miR-novel_57	ugcuacauguacuaucucaagc	ugcuacauguacuaucucaagc	ugcuacauguacuaucucaagcgucguauguagcuugaaauaauacauauagcaucc	-	NW_021838909.1	7617163	7617220	-
	ugcuacauguacuaucucaagc	ugcuacauguacuaucucaagc	ugcuacauguacuaucucaagcgucguauguagcuugaaauaauacauauagcaucc	-	NW_021838909.1	10767985	10768042	-
	ugcuacauguacuaucucaagc	ugcuacauguacuaucucaagc	ugcuacauguacuaucucaagcgucguauguagcuugaaauaauacauauagcaucc	-	NW_021838909.1	6799960	6800017	-
	ugcuacauguacuaucucaagc	ugcuacauguacuaucucaagc	ugcuacauguacuaucucaagcgucguauguagcuugaaauaauacauauagcaucc	-	NW_021838909.1	10428637	10428694	-
aal_miR-novel_58	uggaucacccguuggaugucuguu	uggaucacccguuggaugucuguu	ugcguuaccagcacugugauuuguucacugcggcuuucuggaagggcgagugccuuggaucacccguuggaugucuguu	-	NW_021838999.1	1798	1877	+
aal_miR-novel_59	uggaucugucgauuuggaagcggu	uggaucugucgauuuggaagcggu	uggaucugucgauuuggaagcggugggugcuauucccggccaggccgacagauuuuuu	dme-miR-4958-5p	NW_021838654.1	5269670	5269728	+
aal_miR-novel_60	uggcagugugguuagcggc	uggcagugugguuagcggc	uggcagugugguuagcggcgucagaccaagcccacucaugggcuccaucaagcguuuuaacguuaaguagagccccg	api-miR-34	NW_021838454.1	4841575	4841652	+
aal_miR-novel_61	ugggacugucaugcgaauagg	ugggacugucaugcgaauagg	uuuucgcauaacagucucuugugauaggaaacccagcaaauuugggacugucaugcgaauagg	-	NW_021838687.1	3386722	3386785	-
aal_miR-novel_62	ugggacuguugugcgaauaagg	ugggacuguugugcgaauaagg	auucgcauaacagucccauguuugcuggauuuccugggacuguugugcgaauaagg	-	NW_021838465.1	31753579	31753635	+
aal_miR-novel_63	ugggauuuugcucgaauu	ugggauuuugcucgaauu	auuucgguagaaaucccauuaugguugcacucggaaucucuuugggauuuugcucgaauu	dsi-miR-193-5p	NW_021838565.1	6277150	6277210	-
aal_miR-novel_64	uguaauagugcaagacugaga	uguaauagugcaagacugaga	acaguccguugcacuagucacaccaugcagaccgaaccaccguauaguugcaaacaacuguguaauagugcaagacugaga	bmo-miR-3309	NW_021837822.1	1942345	1942426	+
aal_miR-novel_65	ugugggacaauuaugcgaucau	ugugggacaauuaugcgaucau	gaucgcauaucagucccauauuugcuggguuuccuauucaugugggacaauuaugcgaucau	-	NW_021837378.1	3532170	3532232	-
aal_miR-novel_66	uucggugggagcuuaagaug	uucggugggagcuuaagaug	ucugcaauagcuacuuucgagaccaaguucggucuucggugggagcuuaagaug	bmo-miR-2774a	NW_021838676.1	4035886	4035940	+
aal_miR-novel_67	uugagcaucccuagaaaugaacu	uugagcaucccuagaaaugaacu	uugagcaucccuagaaaugaacuuaugcugaaaaguucauuuguagggaugccuaaaa	dps-miR-2547-5p	NW_021838835.1	262573	262631	+
aal_miR-novel_68	uugguuuuauugcgguuuua	uugguuuuauugcgguuuua	aaaccaucauaaaaccaaaaaaaaauuuugguuuuauugcgguuuua	bmo-bantam-5p	NW_021838465.1	22810472	22810519	+
aal_miR-novel_69	uuucccgacguugugcugaau	uuucccgacguugugcugaau	uuucccgacguugugcugaaucuacgaauuccuuagcacauaaugauaaagaucaacacaaugggggaaagcaaaac	-	NW_021838153.1	135008780	135008857	+
	uuucccgacguugugcugaau	uuucccgacguugugcugaau	uuucccgacguugugcugaaucuacgaauuccuuagcacauaaugauaaagaucaacacaaugggggaaagcaaaac	-	NW_021839020.1	81402521	81402598	+
aal_miR-novel_70	uuuccugggauucgcaguacgu	uuuccugggauucgcaguacgu	cguucugcgauuuuuacgguaaauuuguaaaaaguaccgaacguuccgguaauuuugacaaaugcauuuuccugggauucgcaguacgu	-	NW_021837931.1	28662094	28662183	-
aal_miR-novel_71	uuugcacuaucuguggaac	uuugcacuaucuguggaac	uuugcacuaucuguggaacugggucgguuagagaccuccuccggguggccucagcugaucgauucaacccauuuggauggugcaaaaa	ame-miR-92a	NW_021838233.1	14129037	14129125	-
	uuugcacuaucuguggaac	uuugcacuaucuguggaac	uuugcacuaucuguggaacugggucgguuagagaccuccuccggguggccucagcugaucgauucaacccauuuggauggugcaaaaa	ame-miR-92a	NW_021838233.1	18576140	18576228	-
aal_miR-novel_72	uuuuuccgugacguauuuaaug	uuuuuccgugacguauuuaaug	uuaaguacguuacgcuaaaauugaaauuuuuauacggauuuuuccgugacguauuuaaug	dsi-miR-967-3p	NW_021838909.1	68481080	68481140	-
	uuuuuccgugacguauuuaaug	uuuuuccgugacguauuuaaug	uuaaguacguuacgcuaaaauugaaauuuuuauacggauuuuuccgugacguauuuaaug	dsi-miR-967-3p	NW_021837046.1	51777616	51777676	-
	uuuuuccgugacguauuuaaug	uuuuuccgugacguauuuaaug	uuaaguacguuacgcuaaaauugaaauuuuuauacggauuuuuccgugacguauuuaaug	dsi-miR-967-3p	NW_021837845.1	445890	445950	+
